# Supplementary material for: Plant-Derived Antiviral Compounds as Potential Entry Inhibitors against Spike Protein of SARS-CoV-2 Wild-Type and Delta Variant: An Integrative in SilicoApproach
Source: Molecules. 2022 Mar 8;27(6):1773. doi: 10.3390/molecules27061773 (PMC8949152; doi:10.3390/molecules27061773)
Supplement: Supplementary file 1 [file molecules-27-01773-s001.zip]

Archive with 1 entries (1 files):
- molecules-1574752-supplementary.pdf
